# Supplementary material for: Identification of miRNA-Small Molecule Associations by Continuous Feature Representation Using Auto-Encoders
Source: Pharmaceutics. 2021 Dec 21;14(1):3. doi: 10.3390/pharmaceutics14010003 (PMC8780428; doi:10.3390/pharmaceutics14010003)
Supplement: Supplementary file 1 [file pharmaceutics-14-00003-s001.zip]

Archive with 1 entries (1 files):
- pharmaceutics-1483855-supplementary.xlsx
