# Supplementary material for: Identification of miRNA-Small Molecule Associations by Continuous Feature Representation Using Auto-Encoders
Source: Pharmaceutics. 2021 Dec 21;14(1):3. doi: 10.3390/pharmaceutics14010003 (PMC8780428; doi:10.3390/pharmaceutics14010003)
Supplement: Supplementary file 1 [file pharmaceutics-14-00003-s001.zip › pharmaceutics-1483855-supplementary.xlsx]

## Sheet: Sheet1
		Table S1: Accuracy values for 6 small molecule, and 1 miRNA case studies
	sm_no: 139 - CID:3229			sm_no: 162 - CID: 3385			sm_no: 351 - CID:5311			sm_no: 405 - CID:5757			sm_no: 607 - CID:60750			sm_no: 736 - CID:448537			6 SM Avg. Accuraccy			mir_no: 187 - hsa-mir-21
Percent	Guan et al.	64-Feat	128-Feat	Guan et al.	64-Feat	128-Feat	Guan et al.	64-Feat	128-Feat	Guan et al.	64-Feat	128-Feat	Guan et al.	64-Feat	128-Feat	Guan et al.	64-Feat	128-Feat	Guan et al.	64-Features	128-Features	Guan et al.	64-Features	128-Features
0.01	0.13	0.03	0.03	0.03	0.16	0.11	0	0.04	0.02	0.06	0.04	0.02	0.02	0.02	0.08	0.02	0	0.02	0.0433333	0.0483333	0.0466667	0	0	0
0.02	0.18	0.08	0.08	0.05	0.19	0.11	0.02	0.07	0.04	0.1	0.17	0.08	0.06	0.04	0.12	0.03	0.03	0.05	0.0733333	0.0966667	0.08	0	0.1	0
0.05	0.31	0.26	0.18	0.12	0.33	0.2	0.09	0.11	0.09	0.23	0.29	0.23	0.08	0.15	0.21	0.11	0.07	0.13	0.156667	0.201667	0.173333	0.2	0.2	0.3
0.1	0.38	0.36	0.28	0.25	0.41	0.44	0.09	0.2	0.18	0.33	0.48	0.44	0.25	0.25	0.35	0.21	0.16	0.23	0.251667	0.31	0.32	0.5	0.5	0.5
0.15	0.44	0.46	0.44	0.4	0.56	0.5	0.22	0.36	0.25	0.48	0.6	0.5	0.33	0.4	0.46	0.25	0.34	0.38	0.353333	0.453333	0.421667	0.5	0.5	0.5
0.2	0.56	0.64	0.59	0.53	0.6	0.56	0.36	0.42	0.42	0.58	0.6	0.56	0.48	0.44	0.5	0.44	0.48	0.48	0.491667	0.53	0.518333	0.6	0.6	0.6
0.25	0.67	0.67	0.67	0.62	0.61	0.57	0.42	0.51	0.44	0.67	0.65	0.63	0.52	0.5	0.6	0.48	0.48	0.48	0.563333	0.57	0.565	0.7	0.6	0.7
0.3	0.67	0.77	0.67	0.69	0.64	0.61	0.44	0.51	0.55	0.69	0.69	0.71	0.54	0.56	0.65	0.52	0.54	0.56	0.591667	0.618333	0.625	0.7	0.9	0.8
0.4	0.82	0.9	0.79	0.7	0.66	0.62	0.62	0.62	0.65	0.75	0.79	0.73	0.67	0.65	0.73	0.61	0.61	0.61	0.695	0.705	0.688333	0.9	0.9	0.9
0.5	0.9	0.9	0.9	0.74	0.7	0.66	0.65	0.65	0.65	0.79	0.79	0.79	0.73	0.73	0.73	0.61	0.61	0.61	0.736667	0.73	0.723333	1	1	1
0.75	0.9	0.9	0.9	0.74	0.7	0.66	0.65	0.65	0.65	1	1	1	1	1	1	1	1	1	0.881667	0.875	0.868333	1	1	1
0.9	0.9	0.9	0.9	0.97	0.94	0.9	1	1	1	1	1	1	1	1	1	1	1	1	0.978333	0.973333	0.966667	1	1	1
	* The 1st Column shows the percentage points at which the accuracy values were calculated *
	* The values in Guan et al. columns are based on the simislarities calculated in the Guan et al. 2018
